# Supplementary material for: Pseudoalteromonas Strains as Biofilm Control Agents in Ostrea edulis Aquaculture: Reducing Biofilm Biovolume While Preserving Microbial Diversity
Source: Microorganisms. 2025 Feb 7;13(2):363. doi: 10.3390/microorganisms13020363 (PMC11858371; doi:10.3390/microorganisms13020363)
Supplement: Supplementary file 1 [file microorganisms-13-00363-s001.zip]

Archive with 10 entries (9 files):
- SUPPLEMENTARY-DATA/
- SUPPLEMENTARY-DATA/.DS_Store
- SUPPLEMENTARY-DATA/Figure-S4.png
- SUPPLEMENTARY-DATA/Figure-S5.png
- SUPPLEMENTARY-DATA/Figure-S6.png
- SUPPLEMENTARY-DATA/Figure-S2.png
- SUPPLEMENTARY-DATA/Figure-S3.png
- SUPPLEMENTARY-DATA/Figure-S1.png
- SUPPLEMENTARY-DATA/Table-S1.png
- SUPPLEMENTARY-DATA/Table-S2.png
